# Supplementary material for: Development of a Monocyte Activation Test as an Alternative to the Rabbit Pyrogen Test for Mono- and Multi-Component Shigella GMMA-Based Vaccines
Source: Microorganisms. 2021 Jun 24;9(7):1375. doi: 10.3390/microorganisms9071375 (PMC8306433; doi:10.3390/microorganisms9071375)
Supplement: Supplementary file 1 [file microorganisms-09-01375-s001.zip]

Archive with 1 entries (1 files):
- microorganisms-1249993-supplementary.pdf
